# Supplementary material for: Comparative Metabolite Profiling of Wheat Cultivars (Triticum aestivum) Reveals Signatory Markers for Resistance and Susceptibility to Stripe Rust and Aluminium (Al3+) Toxicity
Source: Metabolites. 2022 Jan 20;12(2):98. doi: 10.3390/metabo12020098 (PMC8877665; doi:10.3390/metabo12020098)
Supplement: Supplementary file 1 [file metabolites-12-00098-s001.zip]

Archive with 1 entries (1 files):
- metabolites-1499432-supplementary.pdf
